# Supplementary material for: Characteristics and costs in adults with acute poisoning admitted to the emergency department of a university hospital in Belgium
Source: PLoS One. 2019 Oct 4;14(10):e0223479. doi: 10.1371/journal.pone.0223479 (PMC6777762; doi:10.1371/journal.pone.0223479)
Supplement: S1 Table — (XLSX) [file pone.0223479.s001.xlsx]

## Sheet: Supplementary File 1
S1 Table: Distribution of patients according to their number of admissions for poisoning in Ghent University Hospital in 2017
Number of admissions	Number of admissions	Number of patients
n	n (%)	n (%)
1	947 (78.0)	947 (90.9)
2	120 (9.9)	60 (5.8)
3	48 (4.0)	16 (1.5)
4	28 (2.3)	7 (0.7)
5	40 (3.3)	8 (0.8)
6	6 (0.5)	1 (0.1)
7	14 (1.2)	2 (0.2)
11	11 (0.9)	1 (0.1)
Total	1,214 (100.0)	1,042 (100.0)
