# Supplementary material for: Characteristics and costs in adults with acute poisoning admitted to the emergency department of a university hospital in Belgium
Source: PLoS One. 2019 Oct 4;14(10):e0223479. doi: 10.1371/journal.pone.0223479 (PMC6777762; doi:10.1371/journal.pone.0223479)
Supplement: S2 Table — Comparison of 1,214 cases including readmissions versus 1,042 patients excluding readmissions. Ghent University Hospital, 2017. (XLSX) [file pone.0223479.s002.xlsx]

## Sheet: Supplementary File 2
S2 Table: Demographic data and characteristics of patients admitted for poisoning according to hospitalization type. Comparison of 1,214 cases including readmissions versus 1,042 patients excluding readmissions. Ghent University Hospital, 2017.
1,214 admissions including readmissions							1,042 admissions excluding readmissions
	Total	ED-ambulatory care	ED-24-hours-observation	Hospitalization/ICU	p-value1			Total	ED-ambulatory care	ED-24hours-observation	Hospitalization/ ICU	p-value1
	1214	661	299	254				1042	589	246	207
	n (%)	n (%)	n (%)	n (%)				n(%)	n(%)	n(%)	n(%)
Gender					0.017		Gender					0.173
Male	755 (62.2)	435 (65.8)	171 (57.2)	149 (58.7)			Male	646 (62.0)	379 (64.3)	142 (57.7)	125 (60.4)
Female	459 (37.8)	226 (34.2)	128 (42.8)	105 (41.3)			Female	396 (38.0)	210 (35.7)	104 (42.3)	82 (39.6)
Total	1,214 (100.0)	661 (100.0)	299 (100.0)	254 (100.0)			Total	1,042 (100.0)	589 (100.0)	246 (100.0)	207 (100.0)
Age					<0.001		Age					<0.001
14-20y	213 (17.5)	169 (25.6)	29 (9.7)	15 (5.9)			14-20y	207 (19.9)	166 (28.2)	27 (11.0)	14 (6.8)
21-40y	522 (43.0)	295 (44.6)	119 (39.8)	108 (42.5)			21-40y	436 (41.8)	256 (43.5)	96 (39.0)	84 (40.6)
41-60y	387 (31.9)	161 (24.4)	118 (39.5)	108 (42.5)			41-60y	316 (30.3)	134 (22.8)	93 (37.8)	89 (43)
>60y	92 (7.6)	36 (5.4)	33 (11.0)	23 (9.1)			>60y	83 (8.0)	33 (5.6)	30 (12.2)	20 (9.7)
Total	1,214 (100.0)	661 (100.0)	299 (100.0)	254 (100.0)			Total	1,042 (100.0)	589 (100.0)	246 (100.0)	207 (100.0)
Marital status					0.099		Marital status					0.136
Unmarried/widow(er)/divorced	834 (83.6)	417 (86.2)	223 (81.1)	194 (81.2)			Unmarried/widow(er)/divorced	690 (82.8)	357 (85.4)	180 (80.7)	153 (97.7)
Married/cohabiting	164 (16.4)	67 (13.8)	52 (18.9)	45 (18.8)			Married/cohabiting	143 (17.2)	61 (14.6)	43 (19.3)	39 (20.3)
Total	998 (100.0)	484 (100.0)	275 (100.0)	239 (100.0)			Total	833 (100.0)	418 (100.0)	223 (100.0)	192 (100.0)
Residence					0.63		Residence					0.696
Ghent	475 (39.1)	253 (38.3)	124 (41.5)	98 (38.6)			Ghent	362 (39.1)	201 (38.3)	91 (41.5)	70 (38.6)
Outside Ghent	739 (60.9)	408 (61.7)	175 (58.5)	156 (61.4)			Outside Ghent	680 (60.9)	388 (61.7)	155 (58.5)	137 (61.4)
Total	1,214 (100.0)	661 (100.0)	299 (100.0)	254 (100.0)			Total	1,042 (100.0)	589 (100.0)	246 (100.0)	207 (100.0)
Day of the week admission					<0.001		Day of the week admission					0.012
Monday	141 (11.6)	60 (9.1)	42 (14.0)	39 (15.4)			Monday	120 (11.5)	55 (9.3)	33 (13.4)	32 (15.5)
Tuesday	171 (14.1)	85 (12.9)	54 (18.1)	32 (12.6)			Tuesday	143 (13.7)	74 (12.6)	41 (16.7)	28 (13.5)
Wednesday	143 (11.8)	78 (11.8)	32 (10.7)	33 (13.0)			Wednesday	122 (11.7)	70 (11.9)	24 (9.8)	28 (13.5)
Thursday	159 (13.1)	73 (11.0)	55 (18.4)	31 (12.2)			Thursday	126 (12.1)	61 (10.4)	42 (17.1)	23 (11.1)
Friday	199 (16.4)	124 (18.8)	31 (10.4)	44 (17.3)			Friday	175 (16.8)	109 (18.5)	29 (11.8)	37 (17.9)
Saturday	194 (16.0)	121 (18.3)	38 (12.7)	35 (13.8)			Saturday	174 (16.7)	110 (18.7)	36 (14.6)	28 (13.5)
Sunday	207 (17.1)	120 (18.2)	47 (15.7)	40 (15.7)			Sunday	182 (17.5)	110 (18.7)	41 (16.7)	31 (15.0)
Total	1,214 (100.0)	661 (100.0)	299 (100.0)	254 (100.0)			Total	1,042 (100.0)	589 (100.0)	246 (100.0)	207 (100.0)
Time of admission					<0.001		Time of admission					<0.001
8am-12am	103 (8.5)	50 (7.6)	20 (6.7)	33 (13.0)			8am-12am	90 (8.6)	47 (79.8)	15 (6.1)	28 (13.5)
12am-4pm	176 (14.5)	69 (10.4)	45 (15.1)	62 (24.4)			12am-4pm	151 (14.5)	61 (10.4)	37 (15.0)	53 (25.6)
4pm-8pm	245 (20.2)	96 (14.5)	86 (28.8)	63 (24.8)			4pm-8pm	194 (18.6)	77 (13.1)	68 (27.6)	49 (23.7)
8pm-12pm	275 (22.7)	103 (15.6)	111 (37.1)	61 (24.0)			8pm-12pm	229 (22.0)	87 (14.8)	92 (37.4)	50 (24.2)
12pm-4am	272 (22.4)	226 (34.2)	23 (7.7)	23 (9.1)			12pm-4am	246 (23.6)	208 (35.3)	21 (8.5)	17 (8.2)
4am-8am	143 (11.8)	117 (17.7)	14 (4.7)	12 (4.7)			4am-8am	132 (12.7)	109 (18.5)	13 (5.3)	10 (4.8)
Total	1,214 (100.0)	661 (100.0)	299 (100.0)	254 (100.0)			Total	1,042 (100.0)	589 (100.0)	246 (100.0)	207 (100.0)
Victim location					<0.001		Victim location					<0.001
Home	727 (59.9)	323 (48.9)	200 (66.9)	204 (80.3)			Home	613 (58.8)	281 (47.7)	165 (67.1)	167 (80.7)
Public place	322 (26.5)	243 (36.8)	48 (16.1)	31 (12.2)			Public place	287 (27.5)	224 (38.0)	36 (14.6)	27 (13.0)
Other	165 (13.6)	95 (14.4)	51 (17.1)	19 (7.5)			Other	142 (13.6)	84 (14.3)	45 (18.3)	13 (6.3)
Total	1,214 (100.0)	661 (100.0)	299 (100.0)	254 (100.0)			Total	1,042 (100.0)	589 (100.0)	246 (100.0)	207 (100.0)
Referred by					<0.001		Referred by					<0.001
On its own initiative	657 (54.1)	357 (54.0)	153 (51.2)	147 (57.9)			On its own initiative	558 (53.6)	316 (53.7)	123 (50.0)	119 (57.5)
Externals, no patients participation	472 (38.9)	273(41.3)	126 (42.1)	73 (28.7)			Externals, no patients participation	409 (39.3)	247 (41.9)	103 (41.9)	59 (28.5)
General practitioner/physician	77 (6.3)	26 (3.9)	18 (6.0)	33 (13.0)			General practitioner/physician	69 (6.6)	22 (3.7)	18 (7.3)	29 (14.0)
Other	8 (0.7)	5 (0.8)	2 (0.7)	1 (0.4)			Other	6 (0.6)	4 (0.7)	2 (0.8)	0 (0.0)
Total	1,214 (100.0)	661 (100.0)	299 (100.0)	254 (100.0)			Total	1,042 (100.0)	589 (100.0)	246 (100.0)	207 (100.0)
Transport					<0.001		Transport					<0.001
By own means	357 (29.4)	167 (25.3)	79 (26.4)	111 (43.7)			By own means	308 (29.6)	145 (24.6)	70 (28.5)	93 (44.9)
Ambulance	659 (54.3)	386 (58.4)	171 (57.2)	102 (40.2)			Ambulance	553 (53.1)	341 (57.9)	134 (54.5)	78 (37.7)
Mobile Intensive Care Unit	198 (16.3)	108 (16.3)	49 (16.4)	41 (16.1)			Mobile Intensive care unit	181 (17.4)	103 (17.5)	42 (17.1)	36 (17.4)
Total	1,214 (100.0)	661 (100.0)	299 (100.0)	254 (100.0)			Total	1,042 (100.0)	589 (100.0)	246 (100.0)	207 (100.0)
1 Chi-square and Fisher's exact test
