# Supplementary material for: Characteristics and costs in adults with acute poisoning admitted to the emergency department of a university hospital in Belgium
Source: PLoS One. 2019 Oct 4;14(10):e0223479. doi: 10.1371/journal.pone.0223479 (PMC6777762; doi:10.1371/journal.pone.0223479)
Supplement: S3 Table — Comparison of 1,214 admissions including readmissions versus 1,042 admissions excluding readmissions, Ghent University Hospital, 2017. (XLSX) [file pone.0223479.s003.xlsx]

## Sheet: Supplementary File 3
S3 Table: Characteristics, examinations and treatment of patients admitted for poisoning according to hospitalization type. Comparison of 1,214 admissions including readmissions versus 1,042 admissions excluding readmissions, Ghent University Hospital, 2017.
1,214 including readmissions							1,042 patients excluding readmissions
	Total	ED-ambulatory care	ED-24-hours-observation	Hospitalization/ICU	p-value1			Total	ED-ambulatory care	ED-24hours-observation	Hospitalisation/ICU	p-value1
	1214	661	299	254				1042	589	246	207
	n (%)	n (%)	n (%)	n (%)				n(%)	n(%)	n(%)	n(%)
Symptoms on admission							Symptoms on admission					-
Changes in consciousness	257 (21.2)	153 (23.1)	57 (19.1)	47 (18.5)	-		Changes in consciousness	224 (21.5)	144 (24.4)	41 (16.7)	39 (18.8)
Behavioural/ emotional disorders	204 (16.8)	92 (13.9)	57 (19.1)	55 (21.7)			Behavioural/ emotional disorders	166 (15.9)	72 (12.2)	47 (19.1)	47 (22.7)
Other	144 (11.9)	81 (12.3)	36 (12.0)	27 (10.6)			Other	135 (13.0)	77 (13.1)	34 (13.8)	24 (11.6)
Non-specific symptoms	131 (10.8)	89 (13.5)	20 (6.7)	22 (8.7)			Non-specific symptoms	111 (10.7)	79 (13.4)	16 (6.5)	16 (7.7)
Nausea, vomiting	70 (5.8)	26 (3.9)	20 (6.7)	24 (9.4)			Nausea, vomiting	62 (6.0)	24 (4.1)	17 (6.9)	21 (10.1)
General malaise	58 (4.8)	27 (4.1)	17 (5.7)	14 (5.5)			General malaise	52 (5.0)	26 (4.4)	15 (6.1)	11 (5.3)
Headache	22 (1.8)	11 (1.7)	9 (3.0)	2 (0.8)			Headache	18 (1.7)	10 (1.7)	7 (2.8)	1 (0.5)
Wounds, swelling, fracture	20 (1.6)	10 (1.5)	7 (2.3)	3 (1.2)			Wounds, swelling, fracture	18 (1.7)	9 (1.5)	7 (2.8)	2 (1.0)
External signs of bleeding or bleeding	11 (0.9)	8 (1.2)	3 (1.0)	0 (0.0)			External signs of bleeding or bleeding	10 (1.0)	7 (1.2)	3 (1.2)	0 (0.0)
Dermatological, ophtalmological, nose throat ear problems	8 (0.7)	5 (0.8)	2 (0.7)	1 (0.4)			Dermatological, ophtalmological, nose throat ear problems	7 (0.7)	4 (0.7)	2 (0.8)	1 (0.5)
Signs of neurological failure	6 (0.5)	0 (0.0)	2 (0.7)	4 (1.6)			Signs of neurological failure	5 (0.5)	0 (0.0)	2 (0.8)	3 (1.4)
Abdominal pain	5 (0.4)	4 (0.6)	1 (0.3)	0 (0.0)			Abdominal pain	4 (0.4)	3 (0.5)	1 (0.4)	0 (0.0)
Retrosternal and thoracic pain	3 (0.2)	1 (0.2)	2 (0.7)	0 (0.0)			Retrosternal and thoracic pain	3 (0.3)	1 (0.2)	2 (0.8)	0 (0.0)
Pain in limbs, neck, shoulder, pelvic region	3 (0.2)	2 (0.3)	0 (0.0)	1 (0.4)			Pain in limbs, neck, shoulder, pelvic region	2 (0.2)	1 (0.2)	0 (.00)	1 (0.5)
Palpitations	3 (0.2)	1 (0.2)	1 (0.3)	1 (0.4)			Palpitations	3 (0.3)	1 (0.2)	1 (0.4)	1 (0.5)
Dizziness and syncopic feeling	3 (0.2)	2 (0.3)	1 (0.3)	0 (0.0)			Dizziness and syncopic feeling	3 (0.3)	2 (0.3)	1 (0.4)	0 (0.0)
Tremor, coordination disorders	3 (0.2)	0 (0.0)	0 (0.0)	3 (1.2)			Tremor, coordination disorders	1 (0.1)	0 (0.0)	0 (0.0)	1 (0.5)
Respiratory problems	2 (0.2)	2 (0.3)	0 (0.0)	0 (0.0)			Respiratory problems	2 (0.2)	2 (0.3)	0 (0.0)	0 (0.0)
Fever and convulsion	1 (0.1)	1 (0.2)	0 (0.0)	0 (0.0)			Fever and convulsion	1 (0.1)	1 (0.2)	0 (0.0)	0 (0.0)
Diarrhoea	1 (0.1)	1 (0.2)	0 (0.0)	0 (0.0)			Diarrhoea	1 (0.1)	1 (0.2)	0 (0.0)	0 (0.0)
Unknown	259 (21.3)	145 (21.9)	64 (21.4)	50 (19.7)			Unknown	214 (20.5)	125 (21.2)	50 (20.3)	39 (18.8)
Total	1,214 (100.0)	661 (100.0)	299 (100.0)	254 (100.0)			Total	1,042 (100.0)	589 (100.0)	246 (100.0)	207 (100.0)
Route of exposure					0.024		Route of exposure					0.007
Oral/oromucosal	1,047 (86.2)	566 (85.6)	264 (88.3)	217 (85.4)			Oral/ oromucosal	896 (86)	504 (85.6)	217 (88.2)	175 (84.5)
Inhalation	65 (5.4)	45 (6.8)	9 (3.0)	11 (4.3)			Inhalation	61 (5.9)	44 (7.5)	7 (2.8)	10 (4.8)
>1 way	91 (7.5)	48 (7.3)	23 (7.7)	20 (7.9)			>1way	76 (7.3)	40 (6.8)	19 (7.7)	17 (8.2)
Other or unknown	11 (0.9)	2 (0.3)	3 (1.0)	6 (2.4)			Other or unknown	9 (0.9)	1 (0.2)	3 (1.2)	5 (2.4)
Total	1,214 (100.0)	661 (100.0)	299 (100.0)	254 (100.0)			Total	1,042 (100.0)	589 (100.0)	246 (10.0)	207 (100.0)
Manchester Triage Score					<0.001		Manchester Triage Score					<0.001
Not urgent	222 (18.3)	156 (23.6)	36 (12.0)	30 (11.8)			Not urgent	196 (18.8)	141 (23.9)	32 (13.0)	23 (11.1)
Less urgent	748 (61.6)	409 (61.9)	195 (65.2)	144 (56.7)			Less urgent	629 (60.4)	361 (61.3)	154 (62.6)	114 (55.1)
Urgent or very urgent	226 (18.6)	88 (13.3)	64 (21.4)	74 (29.1)			Urgent or very urgent	203 (19.5)	82 (13.9)	56 (22.8)	65 (31.4)
Unknown	18 (1.5)	8 (1.2)	4 (1.3)	6 (2.4)			Unknown	14 (1.3)	5 (0.8)	4 (1.6)	5 (2.4)
Total	1,214 (100.0)	661 (100.0)	299 (100.0)	254 (100.0)			Total	1,042 (100.0)	589 (100.0)	246 (100.0)	207 (100.0)
Glasgow coma score					0.003		Glasgow coma score					<0.001
<8	30 (2.5)	19 (2.9)	2 (0.7)	9 (3.5)			<8	29 (2.8)	19 (3.2)	1 (0.4)	9 (4.3)
8-14	265 (21.8)	141 (21.3)	79 (26.4)	45 (17.7)			8-14	232 (22.3)	134 (22.8)	62 (25.2)	36 (17.4)
15	644 (53.0)	363 (54.9)	157 (52.5)	124 (48.8)			15	560 (53.7)	330 (56.0)	132 (53.7)	98 (47.3)
Unknown	275 (22.7)	138 (20.9)	61 (20.4)	76 (29.9)			Unknown	221 (21.2)	106 (18.0)	51 (20.7)	64 (30.9)
Total	1,214 (100.0)	661 (100.0)	299 (100.0)	254 (100.0)			Total	1,042 (100.0)	589 (100.0)	246 (100.0)	207 (100.0)
Number of days hospitalization					<0.001		Number of days hospitalisation					<0.001
0	661 (54.4)	662 (100.0)	0 (0.0)	0 (0.0)			0	590 (56.6)	589 (100.0)	NA (NA)	NA (NA)
1	313 (25.8)	0 (0.0)	299 (100.0)	14 (5.5)			1	257 (24.7)	NA (NA)	246 (100.0)	12 (5.8)
2	87 (7.2)	0 (0.0)	0 (0.0)	87 (34.3)			2	74 (7.1)	NA (NA)	NA (NA)	74 (35.7)
>=3	153 (12.6)	0 (0.0)	0 (0.0)	153 (60.2)			>= 3	121 (11.6)	NA (NA)	NA (NA)	121 (58.5)
Total	1,214 (100.0)	662 (100.0)	299 (100.0)	254 (100.0)			Total	1,042 (100.0)	589 (100.0)	246 (100.0)	207 (100.0)
Number of agents involved					<0.001		Number of agents involved					<0.001
1	910 (75.0)	535 (80.9)	205 (68.6)	170 (66.9)			1	777 (74.6)	476 (80.8)	166 (67.5)	135 (65.2)
2	190 (15.7)	84 (12.7)	62 (20.7)	44 (17.3)			2	166 (15.9)	75 (12.7)	51 (20.7)	40 (19.3)
>=3	114 (9.4)	42 (6.4)	32 (10.7)	40 (15.7)			>=3	99 (9.5)	38 (6.5)	29 (11.8)	32 (15.5)
Total	1,214 (100.0)	661 (100.0)	299 (100.0)	254 (100.0)			Total	1,042 (100.0)	589 (100.0)	246 (100.0)	207 (100.0)
Kind of agents involved					<0.001		Kind of agents involved					<0.001
T36-T50 & T51-T65	166 (13.7)	80 (9.8)	51 (12.7)	35 (10.8)			T36-T50 & T51-T65	144 (13.9)	71 (12.1)	42 (17.1)	31 (15)
T36-T50	268 (22.1)	107 (22.9)	76 (31.7)	85 (37.0)			T36-T50	237 (22.8)	97 (16.6)	65 (26.4)	75 (36.2)
T51-T65	776 (64.1)	470 (67.3)	172 (55.6)	134 (52.2)			T51-T65	658 (63.3)	418 (71.3)	139 (56.5)	101 (48.8)
Total	1,210 (100.0)	657 (100.0)	299 (100.0)	254 (100.0)			Total	1,039 (100.0)	586 (100.0)	246 (100.0)	207 (100.0)
Intentionality							Intentionality					<0.001
Accidental (unintentional)	40 (3.3)	34 (5.1)	6 (2.0)	0 (0.0)			Accidental (unintentional)	40 (3.8)	34 (5.8)	6 (2.4)	0 (0.0)
Substances of abuse	790 (65.1)	555 (84.0)	162 (54.2)	73 (28.7)			Substances of abuse	685 (65.7)	500 (84.9)	130 (52.8)	55 (26.6)
Intentional self-harm	261 (21.5)	67 (10.1)	97 (32.4)	97 (38.2)			Intentional self-harm	201 (19.3)	50 (8.5)	77 (31.3)	74 (35.7)
Undetermined intentionality	123 (10.1)	5 (0.8)	34 (11.4)	84 (33.1)	<0.001		Undetermined intentionality	116 (11.1)	5 (0.8)	33 (13.4)	78 (37.7)
Total	1,214 (100.0)	661 (100.0)	299 (100.0)	254 (100.0)			Total	1,042 (100.0)	589 (100.0)	246 (100.0)	207 (100.0)
Monitoring vital parameters					<0.001		Monitoring vital parameters					<0.001
Yes	772 (63.6)	401 (60.7)	227 (75.9)	144 (56.7)			Yes	662 (63.5)	364 (61.8)	183 (74.4)	115 (55.6)
No	442 (36.4)	260 (39.3)	72 (24.1)	110 (43.3)			No	380 (36.5)	225 (38.2)	63 (25.6)	92 (44.4)
Total	1,214 (100.0)	661 (100.0)	299 (100.0)	254 (100.0)			Total	1,042 (100.0)	589 (100.0)	246 (100.0)	207 (100.0)
Laboratory testing					<0.001		Laboratory testing					<0.001
Yes	703 (57.9)	315 (47.7)	216 (72.2)	172 (67.7)			Yes	591 (56.7)	279 (47.4)	173 (70.3)	139 (67.1)
No	511 (42.1)	346 (52.3)	83 (27.8)	82 (32.3)			No	451 (43.3)	310 (52.6)	73 (29.7)	68 (32.9)
Total	1,214 (100.0)	661 (100.0)	299 (100.0)	254 (100.0)			Total	1,042 (100.0)	589 (100.0)	246 (100)	207 (100.0)
Medical imaging					<0.001		Medical imaging					<0.001
Yes	276 (22.7)	103 (15.6)	81 (27.1)	92 (36.2)			Yes	240 (23)	92 (15.6)	69 (28.0)	79 (38.2)
No	938 77.3)	558 (84.4)	218 (72.9)	162 (63.8)			No	802 (77)	497 (84.4)	177 (72.0)	128 (61.8)
Total	1,214 (100.0)	661 (100.0)	299 (100.0)	254 (100.0)			Total	1,042 (100.0)	589 (100.0)	246 (100.0)	207 (100.0)
Intravenous drip / medication							Intravenous drip/ medication					0.004
Yes	763 (62.9)	393 (59.5)	220 (73.6)	150 (59.1)	<0.001		Yes	656 (63)	360 (61)	176 (71.5)	120 (5.08)
No	451 (37.1)	268 (40.5)	79 (26.4)	104 (40.9)			No	386 (37)	229 (38.9)	70 (28.5)	87 (42.0)
Total	1,214 (100.0)	661 (100.0)	299 (100.0)	254 (100.0)			Total	1,042 (100.0)	589 (100.0)	246 (100.0)	207 (100.0)
Wound, catheter, ostomy care/ minor surgical intervention							Wound, catheter, ostomy care/ minor surgical intervention					0.595
Yes	109 (9.0)	57 (8.6)	27 (9.0)	25 (9.8)	0.85		Yes	100 (9.6)	52 (8.8)	25 (10.2)	23 (11.1)
No	1,105 (91.0)	604 (91.4)	272 (91.0)	229 (90.2)			No	942 (90.4)	537 (91.2)	221 (89.8)	184 (88.9)
Total	1,214 (100.0)	661 (100.0)	299 (100.0)	254 (100.0)			Total	1,042 (100.0)	589 (100.0)	246 (100.0)	207 (100.0)
Invasive techniques					<0.001		Invasive techniques					<0.001
Yes	685 (56.4)	257 (38.9)	224 (74.9)	204 (80.3)			Yes	545 (52.3)	202 (34.3)	178 (72.4)	165 (79.7)
No	529 (43.6)	404 (61.1)	75 (25.1)	50 (19.7)			No	497 (47.7)	387 (65.7)	68 (27.6)	42 (20.3)
Total	1,214 (100.0)	661 (100.0)	299 (100.0)	254 (100.0)			Total	1,042 (100.0)	589 (100.0)	246 (100)	207 (100.0)
Patient restraint					<0.001		Patient restraint					<0.001
Yes	86 (7.1)	27 (4.1)	38 (12.7)	21 (8.3)			Yes	71 (6.8)	25 (4.2)	29 (11.8)	17 (8.2)
No	1,128 (92.9)	634 (95.9)	261 (87.3)	233 (91.7)			No	971 (93.2)	564 (95.8)	217 (88.2)	190 (91.8)
Total	1,214 (100.0)	661 (100.0)	299 (100.0)	254 (100.0)			Total	1,042 (100.0)	589 (100.0)	246 (100.0)	207 (100.0)
Other treatment					0.15		Other treatment					0.615
Yes	1,167 (96.1)	629 (95.2)	291 (97.3)	247 (97.2)			Yes	1011 (97)	570 (96.8)	238 (96.7)	203 (98.1)
No	47 (4.9)	32 (4.8)	8 (2.7)	7 (2.7)			No	31 (3)	19 (3.2)	8 (3.3)	4 (1.9)
Total	1,214 (100.0)	661 (100.0)	299 (100.0)	254 (100.0)			Total	1,042 (100.0)	589 (100.0)	246 (100.0)	207 (100.0)
Use of antidotes					<0.001		Use of antidotes					0.001
Yes	27 (2.2)	5 (0.8)	9 (3.0)	13 (5.1)			Yes	22 (2.1)	5 (0.8)	7 (2.8)	10 (4.8)
No	1,187 (97.8)	656 (99.2)	290 (97.0)	241 (94;9)			No	1,020 (97.9)	584 (99.2)	239 (97.2)	197 (95.2)
Total	1,214 (100.0)	661 (100.0)	299 (100.0)	254 (100.0)			Total	1,042 (100.0)	589 (100.0)	246 (100.0)	207 (100.0)
Psychiatric care					<0.001		Psychiatric care					<0.001
No psychiatric consultation	490 (40.4)	405 (61.3)	64 (21.4)	21 (8.3)			No psychiatric consultation	461 (44.2)	385 (65.4)	57 (23.2)	19 (9.2)
Psychiatric consultation	399 (32.9)	224 (33.9)	136 (45.5)	39 (15.4)			Psychiatric consultation	316 (30.3)	179 (30.4)	106 (43.1)	31 (15)
Admission to psychiatry	288 (23.7)	11 (1.7)	89 (29.8)	188 (74.0)			Admission to psychiatry	241 (23.1)	9 (1.5)	77 (31.3)	155 (74.9)
Compulsary admission to psychiatry	37 (3.0)	21 (3.2)	10 (3.3)	6 (2.4)			Compulsory admission to psychiatry	24 (2.3)	16 (2.7)	6 (2.4)	2 (1)
Total	1,214 (100.0)	661 (100.0)	299 (100.0)	254 (100.0)			Total	1,042 (100.0)	589 (100.0)	246 (100.0)	207 (100.0)
Fate of the patient after discharge hospital					<0.001		Fate of the patient after discharge hospital					<0.001
Home	982 (80.9)	558 (84.4)	246 (82.3)	178 (70.1)			Home	861 (82.6)	509 (86.4)	203 (82.5)	149 (72)
Another, non-university hospital	52 (4.3)	5 (0.8)	12 (4.0)	35 (13.8)			Another non-university hospital	43 (4.1)	3 (0.5)	11 (4.5)	29 (14)
Psychiatric hospital	107 (8.8)	39 (5.9)	33 (11.0)	35 (13.8)			Psychiatric hospital	78 (7.6)	29 (4.9)	25 (10.2)	24 (11.6)
Home for the elderly	1 (0.1)	1 (0.2)	0 (0.0)	0 (0.0)			Home for the elderly	1 (0.1)	1 (0.2)	0 (0.0)	0 (0.0)
Deceased	1 (0.1)	0 (0.0)	0 (0.0)	1 (0.4)			Deceased	1 (0.1)	0 (0)	0 (0.0)	1 (0.5)
Other	17 (1.4)	6 (0.9)	7 (2.3)	4 (1.6)			Other	14 (1.3)	5 (0.8)	6 (2.4)	3 (1.4)
Unknown	54 (4.4)	52 (7.9)	1 (0.3)	1 (0.4)			Unknown	44 (4.2)	42 (7.1)	1 (0.4)	1 (0.5)
Total	1,214 (100.0)	661 (100.0)	299 (100.0)	254 (100.0)			Total	1,042 (100.0)	589 (100.0)	246 (100.0)	207 (100.0)
1 Chi-square and Fisher's exact test
