# Supplementary material for: Characteristics and costs in adults with acute poisoning admitted to the emergency department of a university hospital in Belgium
Source: PLoS One. 2019 Oct 4;14(10):e0223479. doi: 10.1371/journal.pone.0223479 (PMC6777762; doi:10.1371/journal.pone.0223479)
Supplement: S4 Table — Comparison of 1,214 admissions including readmissions versus 1,042 admissions excluding readmissions. Ghent University Hospital, 2017. (XLSX) [file pone.0223479.s004.xlsx]

## Sheet: Supplementary file 4
S4 Table: Agents used by patients admitted for poisoning to the emergency department, classified by all agents, single or combined use. Comparison of 1,214 admissions including readmissions versus 1,042 admissions excluding readmissions. Ghent University Hospital, 2017.
1,214 admissions including readmissions								1,042 admissions excluding readmissions
ICD-10 Agents		Total	1 agent	>1 agent	Male	Female	p-value1	ICD-10 Agents1		Total	1 agent	>1 agent	Male	Female	Chi-square1
		n = 1,701	n = 910	n = 791	n = 1,024	n = 677				n= 1,458	n = 777	n = 681	n= 882	n= 576
T51	Alcohol	901 (53.0)	730 (80.2)	171 (21.6)	597 (58.3)	304 (44.9)		T51	Alcohol	761 (52.2)	612 (78.8)	149 (21.9)	502 (56.9)	259 (45.0)
T51.0	Ethanol	899 (52.9)	729 (80.1)	170 (21.5)	596 (58.2)	303 (44.8)	<0.001	T51.0	Ethanol	759 (52.1)	611 (78.6)	148 (21.7)	501 (56.8)	258 (44.8)	<0.001
T40	Narcotics and psychodysleptics (hallucinogens)	229 (13.5)	47 (5.2)	182 (23.0)	176 (17.2)	53 (7.8)		T40	Narcotics and psychodysleptics (hallucinogens)	198 (13.6)	41 (5.3)	157 (23.1)	154 (17.5)	44 (7.6)
T40.2	Other opioids	30 (1.8)	6 (0.7)	24 (3.0)	17 (1.7)	13 (1.9)	0.632	T40.2	Other opioids	26 (1.8)	4 (0.5)	22 (3.2)	16 (1.8)	10 (1.7)	0.873
T40.5	Cocaine	83 (4.9)	17 (1.9)	66 (8.3)	63 (6.2)	20 (3.0)	0.008	T40.5	Cocaine	70 (4.8)	16 (2.1)	54 (7.9)	55 (6.2)	15 (2.6)	0.003
T40.7	Cannabis (derivatives)	79 (4.6)	15 (1.6)	64 (8.1)	65 (6.3)	14 (2.1)	<0.001	T40.7	Cannabis (derivatives)	71 (4.9)	14 (1.8)	57 (8.4)	58 (6.6)	13 (2.3)	<0.001
T40.1	Heroin	14 (0.8)	5 (0.5)	9 (1.1)	13 (1.3)	1 (0.1)		T40.1	Heroin	10 (0.7)	4 (0.5)	6 (0.9)	9 (1)	1 (0.2)
T43	Psychotropic drugs, NEC	199 (11.7)	39 (4.3)	160 (20.2)	99 (9.7)	100 (14.8)		T43	Psychotropic drugs, NEC	173 (11.9)	35 (4.5)	138 (20.3)	93 (10.5)	80 (13.9)
	Antidepressants	78 (4.6)	13 (1.4)	65 (8.2)	21 (2.1)	57 (8.4)	<0.001		Antidepressants	67 (4.6)	12 (1.5)	55 (8.1)	20 (2.3)	47 (8.2)	<0.001
	Antipyschotics	43 (2.5)	10 (1.1)	33 (4.2)	17 (1.7)	26 (3.8)	0.003		Antipyschotics	32 (2.2)	8 (1)	24 (3.5)	14 (1.6)	18 (3.1)	0.031
	Psychostimulants	78 (4.6)	16 (1.8)	62 (7.8)	61 (6.0)	17 (2.5)	0.006		Psychostimulants	74 (5.1)	15 (1)	59 (8.7)	59 (6.7)	15 (2.6)	0.003
T42	Anti-epileptic, sedative-hypnotic, antiparkinsonism drugs	179 (10.5)	23 (2.5)	156 (19.7)	77 (7.5)	102 (15.1)		T42	Anti-epileptic, sedative-hypnotic, antiparkinsonism drugs	154 (10.6)	22 (2.8)	132 (19.4)	61 (6.9)	93 (16.1)
T42.4	Benzodiazepines	165 (9.7)	21 (2.3)	144 (18.2)	68 (6.6)	97 (14.3)	<0.001	T42.4	Benzodiazepines	141 (9.7)	20 (2.6)	121 (17.8)	53 (6)	88 (15.3)	<0.001
	Anti-epileptics	5 (0.3)	1 (0.1)	4 (0.5)	3 (0.3)	2 (0.3)			Anti-epileptics	4 (0.3)	1 (0.1)	3 (0.4)	2 (0.2)	2 (0.3)
T39	Nonopioid analgesics, antipyretics, antirheumatics	70 (4.1)	21 (2.3)	49 (6.2)	13 (1.3)	57 (8.4)		T39	Nonopioid analgesics, antipyretics, antirheumatics	64 (4.4)	19 (2.4)	45 (6.6)	13 (1.5)	51 (8.9)
T39.1	Paracetamol	42 (2.5)	14 (1.5)	28 (3.5)	11 (11)	31 (4.6)	<0.001	T39.1	Paracetamol	37 (2.5)	12 (1.5)	25 (3.7)	11 (1.2)	26 (4.5)	<0.001
T39.3	Other nonsteroidal anti-inflammatory drugs [NSAID]	27 (1.6)	6 (0.7)	21 (2.7)	2 (0.2)	25 (3.7)	<0.001	T39.3	Other nonsteroidal anti-inflammatory drugs [NSAID]	26 (1.8)	6 (0.8)	20 (2.9)	2 (0.2)	24 (4.2)	<0.001
T46	Agents primarily affecting the cardiovascular system	28 (1.6)	1 (0.1)	27 (3.4)	9 (0.9)	19 (2.8)		T46	Agents primarily affecting the cardiovascular system	22 (1.5)	0 (0)	22 (3.2)	9 (1)	13 (2.3)
	Beta-blockers	11 (0.6)	0 (0.0)	11 (1.4)	0 (0.2)	9 (1.3)			Beta-blockers	10 (0.7)	0 (0)	10 (1.5)	2 (0.2)	8 (1.4)
T58	Carbon monoxide	20 (1.2)	17 (1.9)	3 (0.4)	15 (1.5)	5 (0.7)	0.234	T58	Carbon monoxide	20 (1.4)	17 (2.2)	3 (0.4)	15 (1.7)	5 (0.9)	0.226
T59	Other gases, fumes and vapours	13 (0.8)	12 (1.3)	1 (0.1)	8 (0.8)	5 (0.7)		T59	Other gases, fumes and vapours	13 (0.9)	12 (1.5)	1 (0.1)	8 (0.9)	5 (0.9)
T41	Anaesthetics and therapeutic gases	11 (0.6)	2 (0.2)	9 (1.1)	9 (0.9)	2 (0.3)		T41	Anaesthetics and therapeutic gases	9 (0.6)	2 (0.3)	7 (1)	7 (0.8)	2 (0.3)
T47	Agents primarily affecting the gastrointestinal system	9 (0.5)	0 (0.0)	9 (1.1)	3 (0.3)	6 (0.9)		T47	Agents primarily affecting the gastrointestinal system	5 (0.3)	0 (0)	5 (0.7)	2 (0.2)	3 (0.5)
T54	Corrosive substances	7 (0.4)	5 (0.5)	2 (0.3)	4 (0.4)	3 (0.4)		T54	Corrosive substances	7 (0.5)	5 (0.6)	2 (0.3)	4 (0.5)	3 (0.5)
T45	Primarily systemic and haematological agents, NEC	7 (0.4)	2 (0.2)	5 (0.6)	2 (0.2)	5 (0.7)		T45	Primarily systemic and haematological agents, NEC	7 (0.5)	2 (0.3)	5 (0.7)	2 (0.2)	5 (0.9)
T7005	Other	6 (0.4)	4 (0.4)	2 (0.3)	2 (0.2)	4 (0.6)		T700	Other2	5 (0.3)	3 (0.4)	2 (0.3)	2 (0.2)	3 (0.5)
T36	Systemic antibiotics	3 (0.2)	0 (0.0)	3 (0.4)	2 (0.2)	1 (0.1)		T36	Systemic antibiotics	3 (0.2)	0 (0)	3 (0.4)	2 (0.2)	1 (0.2)
T38	Hormones and their synthetic substitutes and antagonists, NEC	4 (0.2)	0 (0.0)	4 (0.5)	1 (0.1)	3 (0.4)		T38	Hormones and their synthetic substitutes and antagonists, NEC	2 (0.1)	0 (0)	2 (0.3)	1 (0.1)	1 (0.2)
T50	Diuretics and unspecified drugs, medicaments and biological substances	4 (0.2)	1 (0.1)	3 (0.4)	3 (0.3)	1 (0.1)		T50	Diuretics and unspecified drugs, medicaments and biological substances	4 (0.3)	1 (0.1)	3 (0.4)	3 (0.3)	1 (0.2)
T55	Soaps and detergents	1 (0.1)	1 (0.1)	0 (0.0)	0 (0.0)	1 (0.1)		T55	Soaps and detergents	1 (0.1)	1 (0.1)	0 (0.0)	0 (0.0)	1 (0.2)
T65	Other and unspecified substances	2 (0.1)	1 (0.1)	1 (0.1)	0 (0.0)	2 (0.3)		T65	Other and unspecified substances	2 (0.1)	1 (0.1)	1 (0.1)	0 (0.0)	2 (0.3)
T49	Agents primarily affecting skin, mucous membrane and ophthalmological, otorhinolaryngological and dental drugs	1 (0.1)	1 (0.1)	0 (0.0)	0 (0.0)	1 (0.1)		T49	Agents primarily affecting skin, mucous membrane and ophthalmological, otorhinolaryngological and dental drugs	1 (0.1)	1 (0.1)	0 (0.0)	0 (0.0)	1 (0.2)
T60	Pesticides	1 (0.1)	1 (0.1)	0 (0.0)	0 (0.0)	1 (0.1)		T60	Pesticides	1 (0.1)	1 (0.1)	0 (0.0)	0 (0.0)	1 (0.2)
T52	Organic solvents	2 (0.1)	0 (0.0)	2 (0.3)	2 (0.2)	0 (0.0)		T52	Organic solvents	2 (0.1)	0 (0.0)	2 (0.3)	2 (0.2)	0 (0.0)
T44	Drugs primarily affecting the autonomic nervous system	2 (0.1)	1 (0.1)	1 (0.1)	1 (0.1)	1 (0.1)		T44	Drugs primarily affecting the autonomic nervous system	2 (0.1)	1 (0.1)	1 (0.1)	1 (0.1)	1 (0.2)
T37	Other systemic anti-infectives and antiparasitics	1 (0.1)	0 (0.0)	1 (0.1)	1 (0.1)	0 (0.0)		T37	Other systemic anti-infectives and antiparasitics	1 (0.1)	0 (0.0)	1 (0.1)	1 (0.1)	0 (0.0)
T56	Metals	1 (0.1)	1 (0.1)	0 (0.0)	0 (0.0)	1 (0.1)		T56	Metals	1 (0.1)	1 (0.1)	0 (0.0)	0 (0.0)	1 (0.2)
		1,701 (100.0)	910 (100.0)	791 (100.0)	1,024 (100)	677 (100.0)				1,458 (100.0)	777 (100.0)	681 (100.0)	882 (100.0)	576 (100.0)
1 Chi-square and Fisher's exact test
