# Supplementary material for: Characteristics and costs in adults with acute poisoning admitted to the emergency department of a university hospital in Belgium
Source: PLoS One. 2019 Oct 4;14(10):e0223479. doi: 10.1371/journal.pone.0223479 (PMC6777762; doi:10.1371/journal.pone.0223479)
Supplement: S5 Table — (XLSX) [file pone.0223479.s005.xlsx]

## Sheet: Supplementary file 5
	Supplementary File 5: Comparison of the unadjusted ORs of 1,214 admissions for poisoning including readmissions with 1,042 admissions excluding readmissions
		ED-24h			Hospitalization/ICU
		UNADJUSTED OR (95%CI)			UNADJUSTED OR (95%CI)
		1,214 cases	1,042 patients		1,214 cases	1,042 patients
ok	Gender*
1	Male	0.69 (0.52-0.92)*	0.70 (0.52-0.93)*		0.74 (0.55-0.99)*	0.75 (0.55-1.03)
2	Female	REF	REF		REF	REF
ok	Age*
1	>60y	5.34 (2.89-9.89)*	5.29 (2.82-9.90)*		7.20 (3.42-15.14)*	7.08 (3.27-15.30)*
2	41-60y	4.27 (2.70-6.77)*	4.22 (2.64-6.75)*		7.56 (4.22-13.52)*	7.55 (4.15-13.72)*
3	21-40y	2.35 (1.50-3.68)*	2.31 (1.47-3.65)*		4.12 (2.33-7.31)*	4.05 (2.25-7.28)*
4	14-20y	REF	REF		REF	REF
	Marital status
1	Unmarried/widow(er)/divorced	0.69 (0.46-1.02)	0.69 (0.46-1.05)		0.69 (0.46-1.05)	0.69 (0.45-1.08)
2	Married/cohabiting	REF	REF		REF	REF
	Residence
1	Outside Ghent	0.87 (0.66-1.16)	0.88 (0.66-1.17)		0.99 (0.73-1.33)	0.99 (0.72-1.36)
2	Ghent	REF	REF		REF	REF
	Day of the week admission*
1	Monday	1.79 (1.06-3.00)	1.78 (1.05-3.03)*		1.95 (1.14-3.34)	1.98 (1.13-3.47)*
2	Tuesday	1.62 (1.00-2.62)	1.60 (0.98-2.61)		1.13 (0.66-1.94)	1.13 (0.65-1.99)
3	Wednesday	1.05 (0.61-1.78)	1.02 (0.59-1.76)		1.27 (0.74-2.18)	1.27 (0.72-2.24)
4	Thursday	1.92 (1.18-3.13)*	1.90 (1.15-3.12)*		1.27 (0.73-2.21)	1.26 (0.71-2.24)
5	Friday	0.64 (0.38-1.07)	0.64 (0.37-1.08)		1.06 (0.65-1.75)	1.07 (0.64-1.81)
6	Saturday	0.80 (0.49-1.32)	0.80 (0.18-1.32)		0.87 (0.52-1.46)	0.87 (0.51-1.50)
7	Sunday	REF	REF		REF	REF
	Time of admission*
1	8am-12am	3.34 (1.56-7.14)*	3.31 (1.54-7.11)*		6.43 (3.07-13.47)*	9.41 (2.98-13.80)*
2	12am-4pm	5.45 (2.79-10.65)*	5.40 (2.75-10.61)*		8.76 (4.41-17.40)*	8.73 (4.30-17.73)*
3	4pm-8pm	7.49 (4.00-14.00)*	7.36 (3.91-13.86)*		6.40 (3.26-12.55)*	6.33 (3.16-12.67)*
4	8pm-12pm	9.01 (4.87-16.67)*	8.94 (4.80-16.64)*		5.77 (2.94-11.32)*	5.73 (2.87-11.45)*
5	12pm-4am	0.85 (0.42-1.71)	0.85 (0.42-1.72)		0.99 (0.47-2.06)*	0.98 (0.46-2.07)
6	4am-8am	REF	REF		REF	REF
OK	Victim location*
1	Other	0.87 (0.59-1.27)	0.87 (0.59-1.29)		0.32 (0.19-0.53)*	0.32 (0.18-0.54)*
2	Public place	0.32 (0.22-0.46)*	0.32 (0.22-0.46)*		0.20 (0.13-0.30)*	0.21 (0.13-0.31)*
3	Home	REF	REF		REF	REF
OK	Referred by*
1	Other	0.93 (0.18-4.86)	0.98 (0.18-5.31)		0.49 (0.06-4.19)	0.35 (0.04-3.40)
2	General practitioner/physician	1.61 (0.86-3.03)	1.62 (0.85-3.07)		3.08 (1.78-5.34)*	3.05 (1.71-5.44)*
3	Externals, no patients participation	1.08 (0.81-1.43)	1.07 (0.80-1.43)		0.65 (0.47-0.90)*	0.65 (0.46-0.91)*
4	On its own initiative	REF	REF		REF	REF
OK	Transport*
1	Mobile Intensive Care Unit	0.96 (0.62-1.48)	0.95 (0.61-1.48)		0.57 (0.37-0.88)*	0.58 (0.37-0.91)*
2	Ambulance	0.94 (0.68-1.29)	0.92 (0.66-1.28)		0.40 (0.29-0.55)*	0.40 (0.28-0.56)*
3	By own means	REF	REF		REF	REF
ok	Route of exposure*
1	Other or unknown	3.21 (0.53-19.36)	3.34 (0.54-20.76)		7.8 (1.56-39.07)*	7.94 (1.48-42.49)*
2	>1 way	1.03 (0.61-1.72)	1.06 (0.62-1.80)		1.09 (0.63-1.87)	1.10 (0.62-1.94)
3	Inhalation	0.43 (0.21-0.89)*	0.44 (0.21-0.92)*		0.64 (0.32-1.25)	0.64 (0.32-1.31)
5	Oral/oromucosal	REF	REF		REF	REF
ok	Manchester Triage Score*
2	Urgent or very urgent	3.15 (1.94-5.12)*	3.16 (1.925.18)*		4.37 (2.66-7.20)*	4.37 (2.61-7.34)*
3	Less urgent	2.07 (1.38-3.08)*	2.06 (1.37-3.10)*		1.83 (1.19-2.83)*	1.81 (1.15-2.83)*
4	Not urgent	REF	REF		REF	REF
	Glasgow coma score*
1	Unknown	1.02 (0.71-1.46)	1.03 (0.71-1.48)		1.61 (1.14-2.28)*	1.63 (1.13-2.35)*
2	Coma (<8)	0.42 (0.56-1.06)	0.24 (0.05-1.06)		1.39 (0.61-3.14)	1.44 (0.61-3.41)
3	Somnolent (8-14)	0.13 (0.93-1.81)	1.28 (0.91-1.80)		0.93 (0.63-1.38)	0.97 (0.64-1.45)
4	Awake (15)	REF	REF		REF	REF
	Number of agents involved*
1	>=3	1.99 (1.22-3.24)*	2.01 (1.22-3.32)*		3.00 (1.88-4.78)*	3.10 (1.89-5.08)*
2	2	1.93 (1.34-2.78)*	1.95 (1.34-2.85)*		1.65 (1.10-2.47)*	1.71 (1.12-2.61)*
3	1	REF	REF		REF	REF
	Kind of agents involved*
1	T36-T50 & T51-T65	1.74 (1.18-2.58)*	1.77 (1.18-2.66)*		1.53 (0.98-2.38)	1.61 (1.01-2.56)*
2	T36-T50	1.94 (1.38-2.73)*	1.98 (1.39-2.82)*		2.79 (1.98-3.93)*	2.90 (2.01-4.17)*
3	T51-T65	REF	REF		REF	REF
	Use of antidotes*
1	Yes	4.07 (1.35-12.26)*	4.06 (0.38-1.32)*		7.08 (2.50-20.06)*	7.12 (2.41-21.01)*
2	No	REF	REF		REF	REF
	T51.0 Ethanol*
0	Yes	0.738 (0.540-1.01)	0.72 (0.52-1.00)*		0.55 (0.40-0.76)*	0.54 (0.39-0.76)*
1	No	REF	REF		REF	REF
	T40.5 Cocain
0	Yes	0.90 (0.51-1.59)	1.13 (0.63-2.03)		0.53 (0.32-0.90)	1.89 (1.08-3.28)*
1	No	REF	REF		REF	REF
	T40.7 Cannabis
0	Yes	0.90 (0.51-1.58)	0.92 (0.51-1.64)		1.00 (0.56-1.79)	1.02 (0.55-1.87)
1	No	REF	REF		REF	REF
	T43 Antidepressants*
0	Yes	3.20 (1.66-6.19)*	3.20 (1.63-6.27)*		5.60 (3.00-10.44)*	5.64 (2.94-10.82)*
1	No	REF	REF		REF	REF
	T43 Antipsychotics*
	Yes	2.46 (1.11-5.45)*	2.44 (1.08-5.51)*		3.88 (1.83-8.24)**	3.96 (1.78-8.81)*
	No	REF	REF		REF	REF
	T43 Psychostimulants
	Yes	0.83 (0.44-1.56)	0.84 (0.44-1.59)		1.44 (0.82-2.53)	1.50 (0.83-2.72)
	No	REF	REF		REF	REF
	T42.4 Benzodiazepines*
	Yes	3.48 (2.27-5.35)*	3.54 (2.27-5.52)*		3.26 (2.07-5.11)*	3.45 (2.14-5.55)*
	No	REF	REF		REF	REF
	T39.1 Paracetamol
	Yes	1.31 (0.59-2.90)	0.33 (0.59-2.99)		1.38 (1.17-4.84)*	2.32 (1.10-4.92)*
	No	REF	REF		REF	REF
	T39.3 NSAID
	Yes	2.51 (1.01-6.23)	2.50 (0.98-6.34)		2.36 (0.90-6.17)	2.43 (0.89-6.65)
	No	REF	REF		REF	REF
	* p-value <0.05
	REF = Reference
